# Supplementary material for: Data mining in conservation research using Latin and vernacular species names
Source: PeerJ. 2016 Jul 19;4:e2202. doi: 10.7717/peerj.2202 (PMC4957995; doi:10.7717/peerj.2202)
Supplement: Supplemental Information 1 — Search results based on vernacular and Latin species names, conducted within the four studied species groups and the five assessed online sources [file peerj-04-2202-s001.xls]

## Sheet: Dataset
Group	Latin name	Common names	Google (Latin names) x1000	Google (Common names) x1000	Twitter (Latin names)	Twitter (Common names)	Facebook (Latin names)	Facebook (Common names)	Newspapers (Latin names)	Newspapers (Common names)	Images (Latin names)	Images (Common names)
Birds of prey	"Accipiter cooperii"	"Cooper's Hawk"	117	470	41	2350	652	36500	8	314	131	200
Birds of prey	"Buteo buteo"	"Eurasian Buzzard" OR "Common Buzzard"	401	360	614	1100	3410	1930	35	43	380	267
Birds of prey	"Buteo jamaicensis"	"Red-tailed Hawk"	270	626	292	3550	1010	21200	24	878	367	570
Birds of prey	"Chondrohierax wilsonii"	"Cuban Kite"	3.84	3.25	1	2	4	23	0	7	2	0
Birds of prey	"Circus cyaneus"	"Hen Harrier"	291	302	62	4420	1090	9390	14	467	118	72
Birds of prey	"Circus maillardi"	"Reunion Marsh-harrier" OR "Malagasy Marsh Harrier" OR "Reunion Harrier"	7.91	3.49	7	1	60	3	0	0	21	3
Birds of prey	"Circus pygargus"	"Montagu's Harrier"	184	117	69	530	925	1910	7	29	53	45
Birds of prey	"Falco araeus" OR "Falco araea"	"Seychelles Kestrel"	15	8.74	2	1	30	59	0	1	5	4
Birds of prey	"Falco naumanni"	"Lesser Kestrel"	150	131	63	195	1480	1620	0	7	82	63
Birds of prey	"Falco peregrinus"	"Peregrine Falcon"	469	670	1420	7090	3640	29500	36	871	366	785
Birds of prey	"Falco sparverius"	"American Kestrel"	258	445	466	1830	1630	8010	5	1230	205	139
Birds of prey	"Gyps fulvus"	"Griffon Vulture" OR "Eurasian Griffon"	290	337	533	432	2510	3260	23	79	584	408
Birds of prey	"Haliaeetus albicilla"	"White-tailed Sea-eagle" OR "Grey Sea Eagle" OR "White-tailed eagle"	346	394	163	1220	1260	5790	13	226	247	150
Birds of prey	"Harpyopsis novaeguineae"	"Papuan Eagle"	9.24	4.66	0	2	12	63	0	0	1	3
Birds of prey	"Hieraaetus ayresii"	"Ayres's Hawk-eagle" OR "Ayres's Hawk-Eagle" OR "Ayres's Hawk Eagle"	13.4	10.7	0	2	101	131	0	0	7	5
Birds of prey	"Nisaetus philippensis"	"North Philippine Hawk-eagle"	3.29	0.334	3	0	67	7	0	0	6	0
Birds of prey	"Pseudastur occidentalis"	"Grey-backed Hawk" OR "Gray-backed Hawk"	1.92	7.28	0	2	1	12	0	1	2	2
Birds of prey	"Spilornis holospilus"	"Philippine Serpent-eagle" OR "Philippine Serpent Eagle" OR "Philippine Serpent-Eagle"	6.96	8.38	0	20	68	328	0	0	3	5
Birds of prey	"Spiziapteryx circumcincta"	"Spot-winged Falconet"	4.61	4.41	0	0	7	83	0	0	1	1
Birds of prey	"Urotriorchis macrourus"	"Long-tailed Hawk"	7.69	71.7	0	0	2	10	0	0	3	3
Carnivora	"Alopex lagopus"	"Arctic Fox" OR "Polar Fox"	190	782	244	12500	994	372000	5	529	703	1860
Carnivora	"Crocuta crocuta"	"Spotted Hyena" OR "Spotted Hyaena"	214	429	2570	1940	757	4660	7	140	505	465
Carnivora	"Cynogale bennettii"	"Otter-civet" OR "Otter Civet"	11.4	16.4	5	530	54	41	0	3	6	7
Carnivora	"Enhydra lutris"	"Sea Otter"	167	8480	629	15900	1500	51400	12	610	262	16500
Carnivora	"Galidictis grandidieri"	"Giant-striped Mongoose" OR "Grandidier's Mongoose"	3.82	5.54	0	2	10	10	0	0	4	5
Carnivora	"Genetta angolensis"	"Angolan Genet" OR "Miombo Genet"	4.35	9.8	0	0	15	19	0	0	2	4
Carnivora	"Lutra lutra"	"Common Otter" OR "Eurasian Otter" OR "European Otter" OR "European River Otter" OR "Old World Otter"	389	200	1750	181	2150	1240	27	56	353	221
Carnivora	"Lutra sumatrana"	"Hairy-nosed Otter"	13.1	17.3	12	39	124	225	5	12	4	16
Carnivora	"Mephitis mephitis"	"Striped Skunk"	157	216	103	327	492	812	8	24	90	106
Carnivora	"Mungos gambianus"	"Gambian Mongoose"	5.79	12.5	0	0	11	5	0	0	3	3
Carnivora	"Mustela nudipes"	"Malayan Weasel" OR "Malay Weasel"	6.35	9.85	2	2	10	31	0	0	7	9
Carnivora	"Mustela putorius"	"European Polecat"	321	78.6	1140	190	2030	434	16	9	410	161
Carnivora	"Nyctereutes procyonoides"	"Racoon Dog" OR "Raccoon Dog"	109	423	208	7930	964	6440	2	153	142	342
Carnivora	"Poiana richardsonii"	"African Linsang" OR "Central African Oyan" OR "Richardson's Linsang"	4.51	12.7	0	3	11	23	0	0	5	6
Carnivora	"Prionailurus planiceps"	"Flat-headed Cat"	20.8	33.3	23	507	202	581	2	4	23	25
Carnivora	"Procyon pygmaeus"	"Cozumel Island Raccoon" OR "Cozumel Raccoon" OR "Pygmy Raccoon"	7.37	14.8	21	49	146	179	0	2	9	30
Carnivora	"Pseudalopex sechurae"	"Peruvian Desert Fox" OR "Sechura Desert Fox" OR "Sechura Fox"	4.89	2.68	0	3	43	159	0	1	3	0
Carnivora	"Ursus americanus"	"American Black Bear"	376	364	379	723	1700	3640	42	89	378	188
Carnivora	"Ursus arctos"	"Brown Bear" OR "Grizzly Bear"	570	9990	5380	61000	6670	310000	85	6230	1750	5630
Carnivora	"Ursus maritimus"	"Polar Bear"	401	26000	4930	164000	5190	498000	134	13600	1080	7320
Marine mammals	"Arctocephalus gazella"	"Antarctic Fur Seal" OR "Kerguelen Fur Seal"	80.5	129	3	932	147	609	2	10	100	69
Marine mammals	"Arctocephalus philippii"	"Juan Fernández Fur Seal"	10.8	12.1	0	3	38	61	0	0	6	2
Marine mammals	"Arctocephalus townsendi"	"Guadalupe Fur Seal" OR "Lower Californian Fur Seal"	16	34.7	1	113	81	823	3	30	8	28
Marine mammals	"Berardius arnuxii"	"Arnoux's Beaked Whale" OR "Southern Four-toothed Whale"	7.32	7.49	0	1	9	5	0	0	8	22
Marine mammals	"Callorhinus ursinus"	"Northern Fur Seal"	64.6	113	4	193	129	1430	5	24	116	127
Marine mammals	"Eumetopias jubatus"	"Northern Sealion" OR "Northern Sea Lion" OR "Steller Sea Lion" OR "Steller's Sealion" OR "Steller's Sea Lion"	97.3	238	18	584	335	1210	0	101	122	121
Marine mammals	"Halichoerus grypus"	"Gray Seal" OR "Grey Seal"	216	426	135	2570	1340	8280	14	466	323	340
Marine mammals	"Lissodelphis peronii"	"Southern Right Whale Dolphin"	11	15.9	73	70	221	402	0	0	5	38
Marine mammals	"Megaptera novaeangliae"	"Humpback Whale" OR "Hump Whale" OR "Hunchbacked Whale"	365	4200	314	25200	2570	57700	30	1220	454	1010
Marine mammals	"Mesoplodon carlhubbsi"	"Arch-beaked Whale" OR "Hubbs' Beaked Whale" OR "Hubbs's Beaked Whale"	14.4	5.06	0	0	46	8	0	0	1	1
Marine mammals	"Mesoplodon ginkgodens"	"Ginkgo-toothed Beaked Whale"	12.8	12.2	2	1	32	32	0	0	2	9
Marine mammals	"Mesoplodon traversii"	"Bahamondi's Beaked Whale" OR "Spade-toothed Whale" OR "Traver's Beaked Whale"	8.38	4.8	6	8	153	44	2	1	3	2
Marine mammals	"Mirounga angustirostris"	"Northern Elephant Seal"	90.4	120	80	187	237	397	0	27	159	88
Marine mammals	"Mirounga leonina"	"South Atlantic Elephant-seal" OR "Southern Elephant-seal" OR "Southern Elephant Seal"	138	147	63	152	910	1020	10	54	191	135
Marine mammals	"Phoca vitulina"	"Common Seal" OR "Harbor Seal" OR "Harbour Seal"	307	614	193	2340	756	11200	15	681	652	275
Marine mammals	"Phocoena dioptrica"	"Spectacled Porpoise"	9.58	9.81	0	11	34	72	0	0	4	81
Marine mammals	"Sousa teuszii"	"Atlantic Hump-backed Dolphin" OR "Atlantic Humpback Dolphin" OR "Atlantic Humpbacked Dolphin" OR "Teusz's Dolphin"	12.9	10.7	0	9	123	91	0	11	3	4
Marine mammals	"Stenella coeruleoalba"	"Euphrosyne Dolphin" OR "Striped Dolphin"	90.4	85.3	64	825	766	1150	5	31	29	24
Marine mammals	"Tasmacetus shepherdi"	"Shepherd's Beaked Whale" OR "Tasman Beaked Whale" OR "Tasman Whale"	6.76	7.12	0	19	14	58	0	0	2	8
Marine mammals	"Zalophus californianus"	"Californian Sea Lion" OR "California Sea Lion"	184	345	80	354	955	2630	6	307	405	203
Primates	"Alouatta palliata"	"Mantled Howler Monkey" OR "South Pacific Blackish Howling Monkey" OR "Ecuadorian Mantled Howling Monkey" OR "Mantled Howler"	72.5	47	34	71	926	713	0	7	53	61
Primates	"Callicebus olallae"	"Olalla Brothers' Titi" OR "Olalla's Titi" OR "Beni Titi Monkey" OR "Ollala Brothers' Titi"	2.82	1.43	0	0	2	9	0	0	2	1
Primates	"Cebus capucinus"	"White-throated Capuchin" OR "Gorgona White-fronted Capuchin" OR "White-headed capuchin" OR "White Faced Capuchin"	92.1	170	54	251	896	931	1	41	125	71
Primates	"Erythrocebus patas"	"Patas Monkey"	49.8	81.7	2	385	214	1260	1	22	60	62
Primates	"Eulemur fulvus"	"Brown Lemur"	44.3	64.3	12	175	319	1240	3	9	53	63
Primates	"Lemur catta"	"Ring-tailed Lemur"	280	383	293	1330	1330	4550	6	98	644	476
Primates	"Leontopithecus rosalia"	"Golden Lion Tamarin"	73.9	180	16	636	759	3330	7	195	80	106
Primates	"Macaca fuscata"	"Japanese Macaque"	265	418	207	1190	674	1380	11	180	203	164
Primates	"Macaca sylvanus"	"Barbary Macaque" OR "Barbary Ape"	97.3	193	57	868	1310	3870	8	103	297	211
Primates	"Mico nigriceps"	"Black-headed Marmoset"	1.47	9.11	0	0	3	8	0	0	4	7
Primates	"Microcebus murinus"	"Grey Mouse-lemur" OR "Lesser Mouse-lemur" OR "Gray Mouse-lemur"	148	49.2	16	39	200	246	1	2	58	26
Primates	"Papio ursinus"	"Chacma Baboon"	81.9	114	15	243	350	1490	0	9	97	78
Primates	"Phaner electromontis"	"Montagne D' Ambre Fork-marked Lemur" OR "Amber Mountain Fork-marked Lemur"	1.45	0.789	1	0	4	2	0	0	4	1
Primates	"Phaner pallescens"	"Pale Fork-marked Lemur" OR "Western Fork-marked Lemur"	1.95	1.45	0	0	9	7	0	0	5	3
Primates	"Phaner parienti"	"Sambirano Fork-marked Lemur" OR "Pariente's Fork-marked Lemur"	1.35	3.75	0	0	4	2	1	0	2	3
Primates	"Presbytis siamensis"	"White-thighed Surili" OR "Pale-thighed Langur"	4.08	2.63	0	2	6	6	0	0	1	2
Primates	"Saguinus inustus"	"Mottled-face Tamarin" OR "Mottle-face Tamarin" OR "Mottle-faced Tamarin"	3.2	2.11	0	0	4	4	0	0	2	2
Primates	"Semnopithecus hypoleucos"	"Black-footed Gray Langur" OR "Dark-legged Malabar Langur" OR "Malabar Sacred Langur"	15.3	2.59	0	0	6	9	0	0	4	6
Primates	"Tarsius pelengensis"	"Peleng Tarsier" OR "Peleng Island Tarsier"	1.99	4.53	45	0	19	16	0	0	3	6
Primates	"Trachypithecus shortridgei"	"Shortridge's Langur" OR "Shortridge's Capped Langur"	4.14	2.3	1	5	14	8	0	0	2	3
