# Supplementary material for: Data mining in conservation research using Latin and vernacular species names
Source: PeerJ. 2016 Jul 19;4:e2202. doi: 10.7717/peerj.2202 (PMC4957995; doi:10.7717/peerj.2202)
Supplement: Supplemental Information 2 — Scripts for statistical analysis (Lilliefors normality test, Spearman’s non-parametric correlation test), made using the R programming language (R v.3.0.2). [file peerj-04-2202-s002.zip]

Archive with 3 entries (3 files):
- Correlation test.r
- Normality test.r
- PeerJ.csv
