# Supplementary material for: Data mining in conservation research using Latin and vernacular species names
Source: PeerJ. 2016 Jul 19;4:e2202. doi: 10.7717/peerj.2202 (PMC4957995; doi:10.7717/peerj.2202)
Supplement: Supplemental Information 2 — Scripts for statistical analysis (Lilliefors normality test, Spearman’s non-parametric correlation test), made using the R programming language (R v.3.0.2). [file peerj-04-2202-s002.zip › Correlation test.r]

datalist <- read.csv("/home/PeerJ.csv", header=FALSE)
corr_coeff <- matrix(0,4,5)

for(spec in c(1:4)) {
  for(medium in c(1:5)) {
    a <- cor(datalist[(((spec-1)*20)+1):(spec*20),(((medium-1)*2)+1):(medium*2)], use="all.obs", method="spearman")
    corr_coeff[spec,medium] <- a[2,1]
    print(cor.test(datalist[(((spec-1)*20)+1):(spec*20),(((medium-1)*2)+1)], datalist[(((spec-1)*20)+1):(spec*20),(((medium-1)*2)+2)], alternative ="two.sided", method="spearman"))
    }
}
corr_coeff
