# Supplementary material for: Data mining in conservation research using Latin and vernacular species names
Source: PeerJ. 2016 Jul 19;4:e2202. doi: 10.7717/peerj.2202 (PMC4957995; doi:10.7717/peerj.2202)
Supplement: Supplemental Information 2 — Scripts for statistical analysis (Lilliefors normality test, Spearman’s non-parametric correlation test), made using the R programming language (R v.3.0.2). [file peerj-04-2202-s002.zip › Normality test.r]

#NOTE: requires prior installation of "nortest" R package [install.packages("nortest")]

datalist <- read.csv("/home/PeerJ.csv", header=FALSE)
library(nortest)
for(speciesgroup in c(1:4)) {
  for(testedsample in c(1:10)) {
    print(lillie.test(datalist[(((speciesgroup-1)*20)+1):(speciesgroup*20),testedsample]))
   }
}
