# Supplementary material for: Data mining in conservation research using Latin and vernacular species names
Source: PeerJ. 2016 Jul 19;4:e2202. doi: 10.7717/peerj.2202 (PMC4957995; doi:10.7717/peerj.2202)
Supplement: Supplemental Information 2 — Scripts for statistical analysis (Lilliefors normality test, Spearman’s non-parametric correlation test), made using the R programming language (R v.3.0.2). [file peerj-04-2202-s002.zip › PeerJ.csv]

117.000	470.000	41.000	2350.000	652.000	36500.000	8.000	314.000	131.000	200.000
401.000	360.000	614.000	1100.000	3410.000	1930.000	35.000	43.000	380.000	267.000
270.000	626.000	292.000	3550.000	1010.000	21200.000	24.000	878.000	367.000	570.000
3.840	3.250	1.000	2.000	4.000	23.000	0.000	7.000	2.000	0.000
291.000	302.000	62.000	4420.000	1090.000	9390.000	14.000	467.000	118.000	72.000
7.910	3.490	7.000	1.000	60.000	3.000	0.000	0.000	21.000	3.000
184.000	117.000	69.000	530.000	925.000	1910.000	7.000	29.000	53.000	45.000
15.000	8.740	2.000	1.000	30.000	59.000	0.000	1.000	5.000	4.000
150.000	131.000	63.000	195.000	1480.000	1620.000	0.000	7.000	82.000	63.000
469.000	670.000	1420.000	7090.000	3640.000	29500.000	36.000	871.000	366.000	785.000
258.000	445.000	466.000	1830.000	1630.000	8010.000	5.000	1230.000	205.000	139.000
290.000	337.000	533.000	432.000	2510.000	3260.000	23.000	79.000	584.000	408.000
346.000	394.000	163.000	1220.000	1260.000	5790.000	13.000	226.000	247.000	150.000
9.240	4.660	0.000	2.000	12.000	63.000	0.000	0.000	1.000	3.000
13.400	10.700	0.000	2.000	101.000	131.000	0.000	0.000	7.000	5.000
3.290	0.334	3.000	0.000	67.000	7.000	0.000	0.000	6.000	0.000
1.920	7.280	0.000	2.000	1.000	12.000	0.000	1.000	2.000	2.000
6.960	8.380	0.000	20.000	68.000	328.000	0.000	0.000	3.000	5.000
4.610	4.410	0.000	0.000	7.000	83.000	0.000	0.000	1.000	1.000
7.690	71.700	0.000	0.000	2.000	10.000	0.000	0.000	3.000	3.000
190.000	782.000	244.000	12500.000	994.000	372000.000	5.000	529.000	703.000	1860.000
214.000	429.000	2570.000	1940.000	757.000	4660.000	7.000	140.000	505.000	465.000
11.400	16.400	5.000	530.000	54.000	41.000	0.000	3.000	6.000	7.000
167.000	8480.000	629.000	15900.000	1500.000	51400.000	12.000	610.000	262.000	16500.000
3.820	5.540	0.000	2.000	10.000	10.000	0.000	0.000	4.000	5.000
4.350	9.800	0.000	0.000	15.000	19.000	0.000	0.000	2.000	4.000
389.000	200.000	1750.000	181.000	2150.000	1240.000	27.000	56.000	353.000	221.000
13.100	17.300	12.000	39.000	124.000	225.000	5.000	12.000	4.000	16.000
157.000	216.000	103.000	327.000	492.000	812.000	8.000	24.000	90.000	106.000
5.790	12.500	0.000	0.000	11.000	5.000	0.000	0.000	3.000	3.000
6.350	9.850	2.000	2.000	10.000	31.000	0.000	0.000	7.000	9.000
321.000	78.600	1140.000	190.000	2030.000	434.000	16.000	9.000	410.000	161.000
109.000	423.000	208.000	7930.000	964.000	6440.000	2.000	153.000	142.000	342.000
4.510	12.700	0.000	3.000	11.000	23.000	0.000	0.000	5.000	6.000
20.800	33.300	23.000	507.000	202.000	581.000	2.000	4.000	23.000	25.000
7.370	14.800	21.000	49.000	146.000	179.000	0.000	2.000	9.000	30.000
4.890	2.680	0.000	3.000	43.000	159.000	0.000	1.000	3.000	0.000
376.000	364.000	379.000	723.000	1700.000	3640.000	42.000	89.000	378.000	188.000
570.000	9990.000	5380.000	61000.000	6670.000	310000.000	85.000	6230.000	1750.000	5630.000
401.000	26000.000	4930.000	164000.000	5190.000	498000.000	134.000	13600.000	1080.000	7320.000
80.500	129.000	3.000	932.000	147.000	609.000	2.000	10.000	100.000	69.000
10.800	12.100	0.000	3.000	38.000	61.000	0.000	0.000	6.000	2.000
16.000	34.700	1.000	113.000	81.000	823.000	3.000	30.000	8.000	28.000
7.320	7.490	0.000	1.000	9.000	5.000	0.000	0.000	8.000	22.000
64.600	113.000	4.000	193.000	129.000	1430.000	5.000	24.000	116.000	127.000
97.300	238.000	18.000	584.000	335.000	1210.000	0.000	101.000	122.000	121.000
216.000	426.000	135.000	2570.000	1340.000	8280.000	14.000	466.000	323.000	340.000
11.000	15.900	73.000	70.000	221.000	402.000	0.000	0.000	5.000	38.000
365.000	4200.000	314.000	25200.000	2570.000	57700.000	30.000	1220.000	454.000	1010.000
14.400	5.060	0.000	0.000	46.000	8.000	0.000	0.000	1.000	1.000
12.800	12.200	2.000	1.000	32.000	32.000	0.000	0.000	2.000	9.000
8.380	4.800	6.000	8.000	153.000	44.000	2.000	1.000	3.000	2.000
90.400	120.000	80.000	187.000	237.000	397.000	0.000	27.000	159.000	88.000
138.000	147.000	63.000	152.000	910.000	1020.000	10.000	54.000	191.000	135.000
307.000	614.000	193.000	2340.000	756.000	11200.000	15.000	681.000	652.000	275.000
9.580	9.810	0.000	11.000	34.000	72.000	0.000	0.000	4.000	81.000
12.900	10.700	0.000	9.000	123.000	91.000	0.000	11.000	3.000	4.000
90.400	85.300	64.000	825.000	766.000	1150.000	5.000	31.000	29.000	24.000
6.760	7.120	0.000	19.000	14.000	58.000	0.000	0.000	2.000	8.000
184.000	345.000	80.000	354.000	955.000	2630.000	6.000	307.000	405.000	203.000
72.500	47.000	34.000	71.000	926.000	713.000	0.000	7.000	53.000	61.000
2.820	1.430	0.000	0.000	2.000	9.000	0.000	0.000	2.000	1.000
92.100	170.000	54.000	251.000	896.000	931.000	1.000	41.000	125.000	71.000
49.800	81.700	2.000	385.000	214.000	1260.000	1.000	22.000	60.000	62.000
44.300	64.300	12.000	175.000	319.000	1240.000	3.000	9.000	53.000	63.000
280.000	383.000	293.000	1330.000	1330.000	4550.000	6.000	98.000	644.000	476.000
73.900	180.000	16.000	636.000	759.000	3330.000	7.000	195.000	80.000	106.000
265.000	418.000	207.000	1190.000	674.000	1380.000	11.000	180.000	203.000	164.000
97.300	193.000	57.000	868.000	1310.000	3870.000	8.000	103.000	297.000	211.000
1.470	9.110	0.000	0.000	3.000	8.000	0.000	0.000	4.000	7.000
148.000	49.200	16.000	39.000	200.000	246.000	1.000	2.000	58.000	26.000
81.900	114.000	15.000	243.000	350.000	1490.000	0.000	9.000	97.000	78.000
1.450	0.789	1.000	0.000	4.000	2.000	0.000	0.000	4.000	1.000
1.950	1.450	0.000	0.000	9.000	7.000	0.000	0.000	5.000	3.000
1.350	3.750	0.000	0.000	4.000	2.000	1.000	0.000	2.000	3.000
4.080	2.630	0.000	2.000	6.000	6.000	0.000	0.000	1.000	2.000
3.200	2.110	0.000	0.000	4.000	4.000	0.000	0.000	2.000	2.000
15.300	2.590	0.000	0.000	6.000	9.000	0.000	0.000	4.000	6.000
1.990	4.530	45.000	0.000	19.000	16.000	0.000	0.000	3.000	6.000
4.140	2.300	1.000	5.000	14.000	8.000	0.000	0.000	2.000	3.000
